# Supplementary material for: Preoperative Immune Cell Dysregulation Accompanies Ovarian Cancer Patients into the Postoperative Period
Source: Int J Mol Sci. 2024 Jun 28;25(13):7087. doi: 10.3390/ijms25137087 (PMC11240929; doi:10.3390/ijms25137087)
Supplement: Supplementary file 1 [file ijms-25-07087-s001.zip]

Archive with 1 entries (1 files):
- ijms-3045168-supplementary.pdf
